# Supplementary material for: Vine nitrogen status and volatile thiols and their precursors from plot to transcriptome level
Source: BMC Plant Biol. 2016 Aug 8;16:173. doi: 10.1186/s12870-016-0836-y (PMC4976470; doi:10.1186/s12870-016-0836-y)
Supplement: Additional file 1: — Genes differentially expressed in response to N at (v + 28) and (v + 35) in 2013. p value ≤ 0.05 and │LFC│ ≥ 0.6. C, control; ns, not significant. (XLSX 49 kb) [file 12870_2016_836_MOESM1_ESM.xlsx]

## Sheet: Feuil1
Additional file 1: Genes differentially expressed in response to N at (v+28) and (v+35) in 2013. p value ≤ 0.05 and │LFC│≥ 0.6. C, control; ns, not significant.
BinCode	BinName	V1_ID	Best identity description	LFC
				(v+28)	(v+35)
1	Photosystem	VIT_00s0125g00280	PSAF (Photosystem I subunit F)	0.781139	0.915331
1	Photosystem	VIT_00s0207g00210	PSBO2 (Photosystem II subunit O-2); oxygen evolving / poly(U) binding	ns	0.706543
1	Photosystem	VIT_00s0904g00010	PSBQ-2; calcium ion binding	1.00774	ns
1	Photosystem	VIT_01s0010g03620	LHCA2; chlorophyll binding	0.787745	ns
1	Photosystem	VIT_01s0137g00210	PSBY, YCF32	0.755682	ns
1	Photosystem	VIT_02s0025g04730	Oxidoreductase family protein	0.849413	ns
1	Photosystem	VIT_02s0109g00080	PRK (Phosphoribulokinase); ATP binding / protein binding	ns	0.693634
1	Photosystem	VIT_04s0023g00410	PSAL (Photosystem I subunit L)	ns	0.773317
1	Photosystem	VIT_04s0044g01410	PSAN; calmodulin binding	0.872811	0.887835
1	Photosystem	VIT_05s0020g03180	PSAD-2 (Photosystem I subunit D-2)	0.906571	0.900661
1	Photosystem	VIT_06s0080g00920	PSAO (Photosystem I subunit O)	0.695552	0.920381
1	Photosystem	VIT_08s0007g02190	Chlorophyll A/B binding protein CP29 (LHCB4)	0.686322	0.839787
1	Photosystem	VIT_09s0002g00810	(S)-2-hydroxy-acid oxidase, peroxisomal, putative / glycolate oxidase, putative / short chain alpha-hydroxy acid oxidase, putativeREVERSE	0.657833	0.644856
1	Photosystem	VIT_10s0003g02890	Chlorophyll A/B binding protein 1	0.879287	ns
1	Photosystem	VIT_10s0003g02900	Chlorophyll A/B binding protein 1	0.834579	ns
1	Photosystem	VIT_10s0003g03830	(S)-2-hydroxy-acid oxidase	0.62761	ns
1	Photosystem	VIT_10s0003g04350	Photosystem I subunit K	0.723579	ns
1	Photosystem	VIT_12s0028g01080	PSBP-1 (Photosystem II subunit P-1); poly(U) binding	ns	0.678077
1	Photosystem	VIT_12s0057g00630	Chlorophyll binding	0.626298	ns
1	Photosystem	VIT_12s0059g01810	Photosystem II family protein	0.684491	ns
1	Photosystem	VIT_12s0134g00510	Photosynthetic electron transporter	0.74774	ns
1	Photosystem	VIT_13s0019g02050	RCA (Rubisco activase); ADP binding / ATP binding / enzyme regulator / ribulose-1,5-bisphosphate carboxylase /oxygenase activator	ns	0.993097
1	Photosystem	VIT_13s0064g00670	Photosystem II	0.744619	0.782685
1	Photosystem	VIT_14s0081g00060	PSBW (Photosystem II reaction center W)	0.89828	0.709253
1	Photosystem	VIT_16s0039g02140	PRK (Phosphoribulokinase); ATP binding / protein binding	ns	1.0137
1	Photosystem	VIT_18s0001g00760	DRT112; copper ion binding / electron carrier	0.609935	0.705389
1	Photosystem	VIT_18s0001g11710	PhotosystemII Subunit	0.778392	ns
1	Photosystem	VIT_18s0001g14450	FNR1 (Ferredoxin-NADP(+)-Oxidoreductase 1); NADPH dehydrogenase / electron transporter	ns	0.904718
1	Photosystem	VIT_18s0089g01170	Light harvesting complex of photosystem II 5; chlorophyll binding	0.699601	0.787674
1	Photosystem	VIT_18s0164g00030	ATPD (ATP synthase Delta-subunit gene); hydrogen ion transporting ATP synthase, rotational mechanism / proton-transporting ATPase, rotational mechanism	ns	0.654863
2	Major CHO metabolism	VIT_03s0038g04570	APL3; glucose-1-phosphate adenylyltransferase	ns	-0.736635
2	Major CHO metabolism	VIT_11s0016g00470	SUS4; UDP-glycosyltransferase/ sucrose synthase/ transferase,	ns	-0.695812
2	Major CHO metabolism	VIT_16s0022g00670	beta-fructosidase	0.967116	ns
2	Major CHO metabolism	VIT_17s0000g07640	ADP-glucose pyrophosphorylase family protein	0.724476	0.636784
3	Minor CHO metabolism	VIT_07s0005g01680	Stachyose synthase	-0.925694	-0.797365
3	Minor CHO metabolism	VIT_08s0007g01040	Aldo/keto reductase family protein	0.83401	1.01484
3	Minor CHO metabolism	VIT_08s0058g00650	Aldose reductase, putative	ns	-0.638307
3	Minor CHO metabolism	VIT_10s0071g01100	AtAGAL1 (Arabidopsis thaliana Alpha-galactosidase 1); alpha-galactosidase/ hydrolase	ns	0.618959
3	Minor CHO metabolism	VIT_11s0016g02800	Inositol oxygenase	0.930293	ns
3	Minor CHO metabolism	VIT_12s0028g01670	AtTPS7; alpha,alpha-trehalose-phosphate synthase (UDP-forming) / transferase / trehalose-phosphatase	ns	0.66217
4	Glycolysis	VIT_08s0007g07600	Pyruvate kinase, putative	ns	-0.625234
5	Fermentation	VIT_04s0023g02810	Aldehyde dehydrogenase 3F1	-0.675816	ns
5	Fermentation	VIT_18s0001g15410	Alcohol dehydrogenase	0.88897	ns
6	Gluconeogenesis	VIT_03s0088g01190	PMDH1 (Peroxisomal NAD-malate dehydrogenase 1); L-malate dehydrogenase / oxidoreductase	ns	0.68701
8	TCA / org. transformation	VIT_00s0304g00040	SDH2-3; electron carrier/ succinate dehydrogenase	ns	-0.951233
8	TCA / org. transformation	VIT_04s0008g00180	AtNADP-ME4 (NADP-malic enzyme 4); malate dehydrogenase (oxaloacetate-decarboxylating) (NADP+) / malic enzyme / oxidoreductase	ns	0.698005
9	Mitochondrial electron transport / ATP synthesis	VIT_00s0590g00010	AtG1 (Arabidopsis thaliana transmembrane protein G1P-related 1)	ns	-0.605508
9	Mitochondrial electron transport / ATP synthesis	VIT_06s0004g04380	Unknown protein	ns	-0.735453
9	Mitochondrial electron transport / ATP synthesis	VIT_12s0057g00250	NADH dehydrogenase	-0.623126	ns
10	Cell wall	VIT_00s0386g00050	Xyloglucan:xyloglucosyl transferase, putative / xyloglucan endotransglycosylase, putative / endo-xyloglucan transferase, putative	ns	1.64932
10	Cell wall	VIT_00s0531g00060	AtCSLE1; cellulose synthase / transferase	ns	-0.77686
10	Cell wall	VIT_01s0137g00240	Pectate lyase family protein	1.70398	1.62521
10	Cell wall	VIT_01s0150g00460	EXGT-A4 (Endoxyloglucan transferase A4); hydrolase / xyloglucan:xyloglucosyl transferase	ns	0.80514
10	Cell wall	VIT_02s0025g00430	AtGH9B15 (Arabidopsis thaliana glycosyl hydrolase 9B15)	ns	1.00844
10	Cell wall	VIT_04s0069g00780	Cellulose synthase/ transferase	0.698138	ns
10	Cell wall	VIT_05s0020g00530	BXL3 (beta-xylosidase 3)	ns	0.738298
10	Cell wall	VIT_05s0051g00590	Pectate lyase family protein	1.05079	ns
10	Cell wall	VIT_06s0004g00070	Expansin A10	0.809466	ns
10	Cell wall	VIT_06s0009g00810	Glycosyl hydrolase family 3 protein	0.794172	ns
10	Cell wall	VIT_06s0061g01230	Mannan synthase/ transferase	0.675485	ns
10	Cell wall	VIT_07s0005g00730	AtPME2; pectinesterase	1.06014	1.12588
10	Cell wall	VIT_08s0007g00440	Expansin A6	1.06759	ns
10	Cell wall	VIT_08s0007g04480	Pectinesterase family protein	-0.870958	ns
10	Cell wall	VIT_08s0007g07690	Polygalacturonase inhibiting protein 1	1.38259	ns
10	Cell wall	VIT_08s0007g07880	Glycoside hydrolase family 28 protein / polygalacturonase (pectinase) family protein	0.646828	0.610963
10	Cell wall	VIT_08s0040g01340	AtCSLA09; mannan synthas / transferase	ns	-0.637555
10	Cell wall	VIT_09s0002g00330	AtPME1; pectinesterase	ns	0.855975
10	Cell wall	VIT_09s0018g01950	Cellulose synthase/ transferase	0.868286	ns
10	Cell wall	VIT_09s0070g00480	LRX1 (Leucine-rich repeat/extensin 1); histidine phosphotransfer kinase	ns	0.721315
10	Cell wall	VIT_10s0116g00520	Xyloglucan:xyloglucosyl transferase, putative / xyloglucan endotransglycosylase, putative / endo-xyloglucan transferase, putative	ns	1.18385
10	Cell wall	VIT_11s0016g04190	Leucine-rich repeat family protein / extensin family protein	ns	0.683699
10	Cell wall	VIT_11s0016g04720	Expansin-Like B3 pecursor	0.757997	ns
10	Cell wall	VIT_11s0052g01300	TCH4 (Touch 4) / xyloglucan:xyloglucosyl transferase	ns	0.908931
10	Cell wall	VIT_13s0019g04910	Pectate lyase family protein	0.725452	0.803787
10	Cell wall	VIT_13s0067g02930	AtEXPB2 (Arabidopsis thaliana expansin A8)	ns	0.66475
10	Cell wall	VIT_15s0021g02670	AtEXPB2 (Arabidopsis thaliana expansin B2)	ns	0.73424
10	Cell wall	VIT_15s0021g02700	AtEXPB2 (Arabidopsis thaliana expansin B2)	ns	0.614964
10	Cell wall	VIT_15s0046g01360	AGP20	1.31357	0.770906
10	Cell wall	VIT_15s0048g01750	FLA10	ns	0.749164
10	Cell wall	VIT_16s0050g01110	Glycoside hydrolase family 28 protein	-0.613689	ns
10	Cell wall	VIT_17s0000g01460	SNF1-related protein kinase regulatory subunit gamma 1	0.673672	0.648462
10	Cell wall	VIT_17s0000g05060	COBL4, IRX6	-0.730681	ns
10	Cell wall	VIT_17s0000g06360	Expansin A1	0.639867	ns
10	Cell wall	VIT_17s0000g09810	Pectate lyase family protein	1.24347	ns
10	Cell wall	VIT_18s0001g08580	AtCSLC12 (Cellulose-synthase like C12); cellulose synthase/ transferase	ns	0.680594
10	Cell wall	VIT_18s0001g11860	PARVUS; polygalacturonate 4-alpha-galacturonosyltransferase	ns	0.842658
11	Lipid metabolism	VIT_05s0094g00740	Acyl-[acyl-carrier-protein] desaturase/ stearoyl-CoA 9-desaturase	-1.27879	ns
11	Lipid metabolism	VIT_07s0141g00090	3-ketoacyl-CoA synthase 20	-0.81399	ns
11	Lipid metabolism	VIT_07s0141g00360	Lipase class 3 family protein	1.13596	0.800952
11	Lipid metabolism	VIT_08s0040g00960	Hydrolase	-1.26083	-1.22335
11	Lipid metabolism	VIT_11s0016g00120	Fatty acid desaturase 6	0.643807	ns
11	Lipid metabolism	VIT_11s0016g02000	NAD or NADH binding / glycerol-3-phosphate dehydrogenase (NAD+)/ oxidoreductase	ns	-0.753585
11	Lipid metabolism	VIT_13s0084g00240	Sulfotransferase 2A	-0.628473	ns
11	Lipid metabolism	VIT_14s0068g01500	SRG3 (Senescence-related gene 3); glycerophosphodiester phosphodiesterase / phosphoric diester hydrolase	ns	0.757486
11	Lipid metabolism	VIT_16s0013g00880	OLEO1 (Oleosin 1)	ns	-0.642503
11	Lipid metabolism	VIT_17s0000g09000	OLEO4 (Oleosin 4)	ns	-0.713457
11	Lipid metabolism	VIT_18s0001g00370	Ceramidase family protein	1.34674	ns
12	N-metabolism	VIT_03s0063g00370	NIR1 (Nitrite reductase 1); ferredoxin-nitrate reductase/ nitrite reductase	0.782173	0.601369
12	N-metabolism	VIT_16s0098g00290	Glutamate synthase (NADH)	0.763205	ns
13	Amino acid metabolism	VIT_01s0011g00030	ACR4 (ACT Repeat 4)	ns	-0.824509
13	Amino acid metabolism	VIT_06s0004g06830	ASN1 (Glutamine-dependent asparagine synthase 1)	0.877172	1.15634
13	Amino acid metabolism	VIT_08s0007g05000	Methionine adenosyltransferase 3	-0.678194	ns
13	Amino acid metabolism	VIT_14s0083g00520	Putative proline oxidase / putative osmotic stress-responsive proline dehydrogenase	-1.05303	ns
13	Amino acid metabolism	VIT_18s0001g00740	Putative diaminopimelate decarboxylase / putative DAP carboxylase	-0.92838	ns
15	Metal handling	VIT_01s0011g06000	VIT1 (Vacuolar iron transporter 1)	ns	-0.736413
15	Metal handling	VIT_05s0077g01700	Copper chaperone (CCH)-related	-0.802458	ns
15	Metal handling	VIT_07s0031g01160	Heavy-metal-associated domain-containing protein / copper chaperone (CCH)-related	0.646776	ns
15	Metal handling	VIT_19s0014g02730	Copper chaperone	0.734353	ns
15	Metal handling	VIT_19s0014g02740	Metallothionein 3	0.71885	ns
16	Secondary metabolism	VIT_01s0137g00070	Ketoreductase/ oxidoreductase	-0.882652	ns
16	Secondary metabolism	VIT_02s0033g00670	NIT4 (Nitrilase 4); 3-cyanoalanine hydratase/ cyanoalanine nitrilase/ indole-3-acetonitrile nitrilase	ns	0.927031
16	Secondary metabolism	VIT_02s0033g00770	NIT4 (Nitrilase 4); 3-cyanoalanine hydratase/ cyanoalanine nitrilase/ indole-3-acetonitrile nitrilase	ns	0.971714
16	Secondary metabolism	VIT_04s0023g01290	UDP-glucosyl transferase 72E1	-1.18291	ns
16	Secondary metabolism	VIT_04s0044g00210	CAD9 (Cinnamyl alcohol dehydrogenase 9 / oxidoreductase	ns	-0.666034
16	Secondary metabolism	VIT_04s0210g00050	Strictosidine synthase	0.679441	ns
16	Secondary metabolism	VIT_08s0007g01550	LAC7 (Laccase 7)	ns	0.973668
16	Secondary metabolism	VIT_08s0040g01710	Phe ammonia lyase 1	0.67504	ns
16	Secondary metabolism	VIT_12s0028g00710	PDS1 (Phytoene desaturation 1); 4-hydroxyphenylpyruvate dioxygenase	0.612888	0.606377
16	Secondary metabolism	VIT_12s0028g02810	O-methyltransferase family 2 protein	ns	0.892551
16	Secondary metabolism	VIT_13s0019g04460	Phe ammonia lyase 1	-0.742933	ns
16	Secondary metabolism	VIT_13s0047g00210	DMR6 (Downy mildew resistant 6); oxidoreductase	1.05595	0.720372
16	Secondary metabolism	VIT_13s0047g01230	UDP-glucoronosyl / UDP-glucosyl transferase family protein	-0.794458	ns
16	Secondary metabolism	VIT_13s0067g00050	Myrcene/ocimene synthase, putative	-0.917894	ns
16	Secondary metabolism	VIT_15s0046g01170	Banyuls / oxidoreductase	1.44225	ns
16	Secondary metabolism	VIT_15s0046g01980	Transferase, transferring glycosyl groups	-0.642876	ns
16	Secondary metabolism	VIT_15s0048g02490	O-methyltransferase 1	-0.868726	ns
16	Secondary metabolism	VIT_16s0098g00860	DMR6 (Downy mildew resistant 6); oxidoreductase	1.19453	0.843972
16	Secondary metabolism	VIT_17s0000g07790	UDP-glucosyl transferase 74B1	0.640894	ns
16	Secondary metabolism	VIT_18s0001g03430	Flavonol synthase	-0.622242	ns
16	Secondary metabolism	VIT_18s0001g03470	Flavonol synthase	-0.938308	ns
16	Secondary metabolism	VIT_18s0001g10180	Transferase family protein	ns	-0.640606
16	Secondary metabolism	VIT_18s0075g00540	LAC14 (Laccase 14)	ns	1.00491
16	Secondary metabolism	VIT_18s0075g00780	LAC14 (Laccase 14)	ns	0.903792
16	Secondary metabolism	VIT_18s0117g00590	LAC14 (Laccase 14)	ns	1.10731
16	Secondary metabolism	VIT_18s0122g00420	TT10 (Transparent testa 10) / laccase	1.02083	0.841309
16	Secondary metabolism	VIT_18s0157g00140	Alliinase family protein	ns	1.39755
17	Hormone metabolism	VIT_00s0561g00020	Unknown protein	1.06733	ns
17	Hormone metabolism	VIT_01s0026g00620	GASA3 (GAST1 protein homolog 3)	ns	-0.903172
17	Hormone metabolism	VIT_02s0154g00010	Auxin-responsive family protein	ns	-0.959225
17	Hormone metabolism	VIT_04s0023g01630	DWF4 (DWARF 4); steroid 22-alpha hydroxylase	ns	0.607094
17	Hormone metabolism	VIT_04s0023g02200	S-adenosylmethionine-dependent methyltransferase	-0.697893	ns
17	Hormone metabolism	VIT_04s0023g02280	BSMT1; S-adenosylmethionine-dependent methyltransferase	ns	1.12954
17	Hormone metabolism	VIT_07s0031g02740	Auxin-responsive family protein	ns	-0.692921
17	Hormone metabolism	VIT_07s0129g00660	GH3.1	ns	1.81945
17	Hormone metabolism	VIT_08s0007g05860	Gibberellin-regulated GASA/GAST/Snakin family protein	1.07937	ns
17	Hormone metabolism	VIT_08s0040g01230	PIN1 (PIN-formed 1); transporter	ns	-0.735695
17	Hormone metabolism	VIT_09s0002g09140	Ethylene-responsive element-binding protein, putative	ns	0.840554
17	Hormone metabolism	VIT_09s0070g00710	Isopentenyltransferase 3	-0.752511	ns
17	Hormone metabolism	VIT_10s0597g00010	Unknown protein	ns	-0.633001
17	Hormone metabolism	VIT_11s0016g00500	Auxin-responsive protein-related	0.846275	ns
17	Hormone metabolism	VIT_11s0016g02110	Cytokinin oxidase 3	0.89113	ns
17	Hormone metabolism	VIT_12s0057g01060	S-adenosylmethionine-dependent methyltransferase	-1.26288	ns
17	Hormone metabolism	VIT_12s0057g01070	S-adenosylmethionine-dependent methyltransferase	-1.04904	ns
17	Hormone metabolism	VIT_14s0066g01790	gibberellin-regulated family protein	0.835773	ns
17	Hormone metabolism	VIT_17s0119g00110	GRAM domain-containing protein / ABA-responsive protein-related	0.727047	ns
17	Hormone metabolism	VIT_18s0001g03540	LAX3 (Like-AUX1 3); amino acid transmembrane transporter/ auxin influx transmembrane transporter	ns	1.1941
17	Hormone metabolism	VIT_18s0001g05990	UGT85A1; UDP-glycosyltransferase/ cis-zeatin O-beta-D-glucosyltransferase/ glucuronosyltransferase/ trans-zeatin O-beta-D-glucosyltransferase	0.903257	0.853247
17	Hormone metabolism	VIT_19s0177g00030	GA2OX8 (Gibberellin 2-oxidase 8); gibberellin 2-beta-dioxygenase	ns	1.2216
18	Co-factor and vitamine metabolism	VIT_00s0480g00070	4-methyl-5(b-hydroxyethyl)-thiazole monophosphate biosynthesis protein, putative	ns	1.58279
18	Co-factor and vitamine metabolism	VIT_01s0127g00420	Enoyl-CoA hydratase/ isomerase D / naphthoate synthase	0.617678	ns
18	Co-factor and vitamine metabolism	VIT_06s0004g04080	Riboflavin biosynthesis protein, putative	ns	0.61152
18	Co-factor and vitamine metabolism	VIT_10s0116g00530	THI1; protein homodimerization	ns	0.600695
19	Tetrapyrrole synthesis	VIT_05s0020g01840	Pale-green and chlorophyll B reduced 2 / 3,8-divinyl protochlorophyllide a 8-vinyl reductase	0.683443	ns
19	Tetrapyrrole synthesis	VIT_12s0059g00270	Protochlorophyllide oxidoreducatse / NADPH dehydrogenase / protochlorophyllide reductase	0.886838	ns
19	Tetrapyrrole synthesis	VIT_19s0014g03160	PORA; oxidoreductase / protochlorophyllide reductase	0.771098	0.771588
20	Stress	VIT_00s0270g00120	Trypsin and protease inhibitor family protein / Kunitz family protein	ns	0.827697
20	Stress	VIT_00s0527g00030	AGP31 (Arabinogalactan-protein 31)	ns	-0.625301
20	Stress	VIT_02s0025g04250	Osmotin 34	1.25315	ns
20	Stress	VIT_02s0025g04280	AtOSM34 (osmotin 34)	ns	0.663349
20	Stress	VIT_02s0025g04310	AtOSM34 (osmotin 34)	1.04197	0.891584
20	Stress	VIT_03s0038g02110	DNAJ heat shock protein, putative	0.701393	0.968265
20	Stress	VIT_03s0038g03400	AtHCHIB (Arabidopsis thaliana basic chitinase)	ns	1.0371
20	Stress	VIT_03s0038g03850	Disease resistance protein (NBS-LRR class), putative	ns	-0.854529
20	Stress	VIT_03s0038g04390	LEA (Dehydrin LEA)	ns	-0.653026
20	Stress	VIT_03s0088g00810	Pathogenesis-related gene 1	1.97253	ns
20	Stress	VIT_04s0008g01610	HSP17.6II (Class II heat shock protein)	ns	-0.753574
20	Stress	VIT_04s0008g04050	Nutrient reservoir	0.984381	ns
20	Stress	VIT_04s0023g03540	Pathogenesis-related thaumatin family protein	0.832589	0.834017
20	Stress	VIT_04s0023g03550	Thaumatin, putative	0.84946	0.9076
20	Stress	VIT_05s0077g01530	MLP-Like protein 423	0.628444	ns
20	Stress	VIT_05s0094g00300	AtEP3; chitinase	ns	0.619626
20	Stress	VIT_05s0094g00350	Chitinase	0.633555	ns
20	Stress	VIT_07s0005g01290	DNAJ heat shock N-terminal domain-containing protein	ns	0.627355
20	Stress	VIT_09s0002g04850	Pathogenesis-related protein	ns	1.14055
20	Stress	VIT_11s0016g03950	RD22; nutrient reservoir	ns	-0.612574
20	Stress	VIT_12s0035g00260	MLO4 (Mildew resistance locus O4)	-0.963404	-0.741432
20	Stress	VIT_12s0057g00060	Wound-responsive family protein	0.834942	ns
20	Stress	VIT_12s0057g00070	Wound-responsive family protein	0.951233	-1.11905
20	Stress	VIT_12s0057g00080	Wound-responsive family protein	1.09264	ns
20	Stress	VIT_12s0057g00090	Wound-responsive family protein	1.15346	ns
20	Stress	VIT_12s0057g00100	Wound-responsive family protein	1.07469	ns
20	Stress	VIT_12s0057g00120	Wound-responsive family protein	0.954326	ns
20	Stress	VIT_12s0057g00170	Wound-responsive family protein	1.06483	ns
20	Stress	VIT_14s0081g00030	Pathogenesis-related gene 4	1.12478	0.782952
20	Stress	VIT_16s0050g02100	AtRLP12 (Receptor Like Protein 12)	ns	1.13621
20	Stress	VIT_16s0050g02220	Acidic endochitinase	1.2571	ns
20	Stress	VIT_18s0001g01570	AtHSP17.4	ns	-0.64889
20	Stress	VIT_18s0001g14440	DNAJ heat shock N-terminal domain-containing protein	1.30397	ns
20	Stress	VIT_19s0014g01180	Pathogenesis-related family protein	ns	0.926417
20	Stress	VIT_19s0014g03730	Wound-responsive family protein	0.734185	ns
20	Stress	VIT_19s0027g01070	Disease resistance protein (NBS-LRR class), putative	0.784582	ns
21	Redox	VIT_00s0698g00010	CAT2 (Catalase 2)	0.740516	0.729438
21	Redox	VIT_01s0026g01460	AtTRX2 (Thioredoxin 2); oxidoreductase	ns	-0.69891
21	Redox	VIT_03s0063g01340	Oxidoreductase, 2OG-Fe(II) oxygenase family protein	0.702748	ns
21	Redox	VIT_03s0063g01960	AtHB1 (Arabidopsis thaliana hemoglobin 1) / oxygen transporter	0.885711	0.779352
21	Redox	VIT_04s0044g00020	CAT2 (Catalase 2)	0.760489	0.638093
21	Redox	VIT_10s0003g00390	Electron carrier / protein disulfide oxidoreductase	1.10304	ns
21	Redox	VIT_18s0001g06370	Ascorbate peroxidase 4	0.615051	ns
21	Redox	VIT_19s0014g05090	AtCXXS1; protein disulfide isomerase	0.999469	0.806985
23	Nucleotide metabolism	VIT_08s0007g03690	URH1 (Uridine-ribohydrolase 1); adenosine nucleosidase / inosine nucleosidase/ uridine nucleosidase	0.785741	0.783857
24	Biodegradation of xenobiotics	VIT_06s0004g04420	SATDSI-1VOC (Dessication-induced 1VOC superfamily protein)	ns	-0.90278
24	Biodegradation of xenobiotics	VIT_12s0035g00880	Lactoylglutathione lyase family protein / glyoxalase I family protein	0.862362	ns
24	Biodegradation of xenobiotics	VIT_13s0158g00130	Lactoylglutathione lyase family protein / glyoxalase I family protein	ns	-0.695329
26	Miscellaneous	VIT_00s0324g00070	UDP-glycosyltransferase/ glucuronosyltransferase	0.655707	ns
26	Miscellaneous	VIT_01s0011g03450	Alpha-xylosidase 1 / alpha-N-arabinofuranosidase	0.600194	ns
26	Miscellaneous	VIT_01s0026g00980	LGT8 (Glucosyl transferase family 8); polygalacturonate 4-alpha-galacturonosyltransferase	ns	0.686803
26	Miscellaneous	VIT_01s0026g02400	GSTU10 (Glutathione-S-transferase Tau 10)	ns	0.795562
26	Miscellaneous	VIT_02s0012g02340	Electron carrier / heme binding / iron ion binding / oxygen bindin	0.780622	ns
26	Miscellaneous	VIT_02s0025g01380	Glycosyl hydrolase 9C2	0.845484	ns
26	Miscellaneous	VIT_03s0063g00380	CYP707A4; (+)-abscisic acid 8-hydroxylase	ns	-0.824891
26	Miscellaneous	VIT_03s0063g01480	Electron carrier / heme binding / iron ion binding / oxygen bindin	1.24968	ns
26	Miscellaneous	VIT_03s0063g01580	Electron carrier / heme binding / iron ion binding / oxygen bindin	-0.842819	ns
26	Miscellaneous	VIT_04s0023g01480	Flavin-containing monooxygenase/ oxidoreductase	-1.3032	ns
26	Miscellaneous	VIT_04s0023g02690	Beta-galactosidase 3	0.770416	ns
26	Miscellaneous	VIT_04s0023g03650	Glycosyl hydrolase family 38 protein	ns	0.940091
26	Miscellaneous	VIT_05s0020g03310	AtAO1 (Arabidopsis thaliana oxidase 1); amine oxidase	1.0091	0.694056
26	Miscellaneous	VIT_05s0020g03320	Amine oxidase	0.801608	0.676901
26	Miscellaneous	VIT_05s0094g01190	CYP706A6; electron carrier / monooxygenase	ns	-0.685762
26	Miscellaneous	VIT_06s0004g01430	BGLU12 (Beta glucosidase 12) / hydrolase	ns	1.08714
26	Miscellaneous	VIT_06s0004g05330	Tropinone reductase, putative / tropine dehydrogenase, putative	0.921672	ns
26	Miscellaneous	VIT_06s0004g05340	Tropinone reductase, putative / tropine dehydrogenase, putative	0.836356	ns
26	Miscellaneous	VIT_06s0004g05380	Tropinone reductase, putative / tropine dehydrogenase, putative	ns	1.18917
26	Miscellaneous	VIT_06s0004g05430	Tropinone reductase, putative / tropine dehydrogenase, putative	0.650375	ns
26	Miscellaneous	VIT_06s0004g05660	Glycosyl transferase family 1 protein	1.0322	0.855596
26	Miscellaneous	VIT_06s0004g05680	AtGSTU7 (Arabidopsis thaliana glutathione-S-transferase Tau 7)	ns	0.688639
26	Miscellaneous	VIT_06s0004g06370	UGT71C4 (UDP-Glucosyl transferase 71C4); quercetin 3-O-glucosyltransferase / quercetin 7-O-glucosyltransferase	ns	0.866773
26	Miscellaneous	VIT_07s0005g00740	AtGH9B13 (Arabidopsis thaliana glycosyl hydrolase 9B13)	ns	0.938228
26	Miscellaneous	VIT_07s0031g02480	Beta-galactosidase 10	0.723691	ns
26	Miscellaneous	VIT_07s0104g00410	Dienelactone hydrolase family protein	0.994245	0.926927
26	Miscellaneous	VIT_07s0104g01800	Glutathione transferase F13	0.876523	ns
26	Miscellaneous	VIT_07s0151g00760	Protease inhibitor / seed storage/lipid transfer protein (LTP) family protein	-1.08409	ns
26	Miscellaneous	VIT_08s0007g01370	Protease inhibitor / seed storage/lipid transfer protein (LTP) family protein	0.815913	ns
26	Miscellaneous	VIT_08s0007g05900	N-acetyltransferase	ns	-0.839202
26	Miscellaneous	VIT_08s0007g06040	BG1 (Beta-1,3-glucanase 1)	0.928582	0.85978
26	Miscellaneous	VIT_09s0002g00570	GLIP4; carboxylesterase / lipase	0.712565	0.696051
26	Miscellaneous	VIT_09s0002g02610	Jacalin lectin family protein	ns	-0.616535
26	Miscellaneous	VIT_10s0116g01780	Electron carrier / heme binding / peroxidase	0.716359	0.764995
26	Miscellaneous	VIT_11s0016g05520	Plastocyanin-like domain-containing protein	0.882384	0.920788
26	Miscellaneous	VIT_11s0016g05840	Protease inhibitor / seed storage/lipid transfer protein (LTP) family protein	1.03607	ns
26	Miscellaneous	VIT_12s0028g01770	FAD-binding domain-containing protein	ns	1.80544
26	Miscellaneous	VIT_12s0035g02100	AtGSTZ2 (Arabidopsis thaliana glutathione-S-transferase Z2)	ns	-0.949132
26	Miscellaneous	VIT_12s0055g01140	Protease inhibitor / seed storage / lipid transfer protein (LTP) family protein	ns	-0.67788
26	Miscellaneous	VIT_12s0057g00700	Glycosyl hydrolase family protein 17	0.633785	ns
26	Miscellaneous	VIT_12s0059g00230	Epoxide hydrolase, putative	ns	0.89411
26	Miscellaneous	VIT_13s0019g01550	Protease inhibitor / seed storage / lipid transfer protein (LTP) family protein	ns	0.794979
26	Miscellaneous	VIT_13s0019g02130	Tropinone reductase, putative / tropine dehydrogenase, putative	0.866154	ns
26	Miscellaneous	VIT_13s0064g00480	Beta glucosidase 17	0.975248	ns
26	Miscellaneous	VIT_13s0064g01760	BGLU15 (Beta glucosidase 15) / hydrolase	ns	1.05293
26	Miscellaneous	VIT_14s0066g00250	GDSL-motif lipase / hydrolase family protein	0.915242	0.809906
26	Miscellaneous	VIT_14s0066g01850	Peroxidase, putative	ns	0.925861
26	Miscellaneous	VIT_14s0068g00500	UDP-glucoronosyl / UDP-glucosyl transferase family protein	ns	0.627838
26	Miscellaneous	VIT_14s0068g01210	Short-chain dehydrogenase/reductase (SDR) family protein	0.895618	ns
26	Miscellaneous	VIT_14s0108g01320	Plastocyanin-like domain-containing protein	0.657736	ns
26	Miscellaneous	VIT_14s0128g00340	Oxidoreductase	ns	-0.734603
26	Miscellaneous	VIT_15s0046g03570	Short-chain dehydrogenase / reductase (SDR) family protein	ns	0.614904
26	Miscellaneous	VIT_15s0046g03580	Short-chain dehydrogenase / reductase (SDR) family protein	ns	0.66058
26	Miscellaneous	VIT_16s0022g00870	Invertase / pectin methylesterase inhibitor family protein	-1.02031	-1.1114
26	Miscellaneous	VIT_16s0039g00880	CYP89A5; electron carrier / monooxygenase	ns	-0.761573
26	Miscellaneous	VIT_16s0039g01070	Glutathione-S-transferase Tau 8	0.791619	ns
26	Miscellaneous	VIT_17s0000g00290	Glycosyl hydrolase family 38 protein	0.68195	0.710061
26	Miscellaneous	VIT_17s0000g01050	AtHSD1 (Hydroxysteroid dehydrogenase 1); oxidoreductase	ns	-0.651243
26	Miscellaneous	VIT_17s0000g05110	Electron carrier / heme binding / iron ion binding / oxygen bindin	0.742891	1.05381
26	Miscellaneous	VIT_17s0000g05580	Short-chain dehydrogenase / reductase (SDR) family protein	0.656852	0.624823
26	Miscellaneous	VIT_18s0001g06060	UDP-glycosyltransferase/ glucuronosyltransferase	0.683808	0.604681
26	Miscellaneous	VIT_18s0001g06840	Peroxidase, putative	0.650018	1.18092
26	Miscellaneous	VIT_18s0001g13210	Jacalin lectin family protein	ns	-0.776726
26	Secondary metabolism	VIT_18s0001g13790	Cythochrome P450 monooxygenase 83B1 / oxidoreductase	-0.74176	ns
26	Miscellaneous	VIT_18s0072g00160	Peroxidase 12 (PER12)	ns	0.61286
26	Miscellaneous	VIT_18s0122g01470	CYP87A2; electron carrier / monooxygenase	ns	0.888413
26	Miscellaneous	VIT_18s0122g01480	CYP87A2; electron carrier / monooxygenase	ns	0.862106
26	Miscellaneous	VIT_19s0014g01370	Curculin-like (mannose-binding) lectin family protein	0.813357	0.78676
26	Miscellaneous	VIT_19s0015g00100	CYP71B14; electron carrier / monooxygenase	ns	0.675856
26	Miscellaneous	VIT_19s0015g00110	CYP71B13; electron carrier / monooxygenase	ns	0.853978
26	Miscellaneous	VIT_19s0015g02680	AtGSTU25 (Arabidopsis thaliana Glutathione-S-transferase Tau 25)	0.946597	ns
26	Miscellaneous	VIT_19s0015g02690	AtGSTU25 (Arabidopsis thaliana Glutathione-S-transferase Tau 25)	ns	0.793524
26	Miscellaneous	VIT_19s0027g01810	Invertase / pectin methylesterase inhibitor family protein	ns	-1.10749
26	Miscellaneous	VIT_19s0177g00090	Protease inhibitor / seed storage / lipid transfer protein (LTP) family protein	ns	1.27975
27	RNA	VIT_00s0179g00170	AtIDD7 (Arabidopsis thaliana Indeterminate(ID)-Domain 7); transcription factor	ns	-0.668447
27	RNA	VIT_00s0429g00040	Chloroplast nucleoid DNA-binding protein, putative	-0.875793	ns
27	RNA	VIT_00s0956g00020	Nuclear factor Y, subunit B6 / transcription activator	1.05756	ns
27	RNA	VIT_00s1206g00010	Chloroplast nucleoid DNA-binding protein, putative	-0.842457	ns
27	RNA	VIT_01s0011g02770	Proline-rich spliceosome-associated (PSP) family protein / zinc knuckle (CCHC-type) family protein	-0.610727	ns
27	RNA	VIT_01s0011g03440	NIMIN-2 (NIM1-interacting 2)	0.788228	ns
27	RNA	VIT_01s0011g03540	LBD41 (LOB domain-containing protein 41)	ns	-0.687505
27	RNA	VIT_01s0011g03720	BR Enhanced Expression 1 / transcription factor	-1.67676	ns
27	RNA	VIT_01s0011g04240	Zinc finger (B-box type) family protein	0.666329	0.601857
27	RNA	VIT_01s0011g04250	Zinc finger (B-box type) family protein	0.623457	ns
27	RNA	VIT_01s0026g01950	DNA binding / sequence-specific DNA binding / transcription factor	0.717326	ns
27	RNA	VIT_03s0091g00670	LBD38 (LOB domain-containing protein 38)	0.887561	ns
27	RNA	VIT_04s0008g07110	Chloroplast nucleoid DNA-binding protein, putative	ns	0.808748
27	RNA	VIT_05s0049g00070	SUP (SUPERMAN) / DNA binding / nucleic acid binding / transcription factor/ zinc ion binding	-1.04701	ns
27	RNA	VIT_06s0004g00490	RAP2.11 (related to AP2 11); transcription factor	ns	-0.646163
27	RNA	VIT_06s0080g00270	Zinc finger (C2H2 type) protein (WIP3)	-0.692475	ns
27	RNA	VIT_07s0005g00820	AP2 domain-containing transcription factor, putative	1.16689	ns
27	RNA	VIT_07s0005g01700	Transcription factor	0.85945	ns
27	RNA	VIT_07s0031g00190	AP2 domain-containing transcription factor, putative	0.63246	ns
27	RNA	VIT_07s0031g01710	WRKY51; transcription factor	1.01631	ns
27	RNA	VIT_07s0129g00210	BT4 (BTB AND TAZ domain protein 4); protein binding / transcription regulator	0.639198	ns
27	RNA	VIT_07s0129g00330	LBD38 (LOB domain-containing protein 38)	0.872167	ns
27	RNA	VIT_07s0197g00060	Myb family transcription factor	1.25616	ns
27	RNA	VIT_08s0007g04180	Transcription factor	0.839591	ns
27	RNA	VIT_08s0058g01390	WRKY70; transcription factor/ transcription repressor	1.24228	ns
27	RNA	VIT_10s0003g03970	AGL62 (Agamous-like 62) / DNA binding / transcription factor	-1.03662	ns
27	RNA	VIT_11s0016g01280	DNA-directed RNA polymerase III RPC4 family protein	0.831567	ns
27	RNA	VIT_12s0028g03300	SOM (Somnus); transcription factor	ns	-0.635071
27	RNA	VIT_13s0019g02430	DAR2 (DA1-related protein 2)	ns	-0.668524
27	RNA	VIT_13s0019g03610	RNA recognition motif (RRM)-containing protein	ns	1.04079
27	RNA	VIT_13s0019g03720	LBD1 (LOB domain-containing protein 1)	1.32704	ns
27	RNA	VIT_13s0019g04390	Zinc finger (GATA type) family protein	0.633327	ns
27	RNA	VIT_14s0006g02950	LBD41 (LOB domain-containing protein 41)	0.928422	ns
27	RNA	VIT_14s0066g01090	MYB24 (myb domain protein 24); DNA binding / transcription factor	-1.24791	ns
27	RNA	VIT_14s0068g01380	Zinc finger (B-box type) family protein	ns	0.648532
27	RNA	VIT_14s0081g00720	Basic helix-loop-helix (bHLH) family protein	0.607885	ns
27	RNA	VIT_15s0046g00240	LBD1 (LOB domain-containing protein 1)	0.671602	ns
27	RNA	VIT_16s0013g00870	PEI1; transcription factor / zinc-mediated transcriptional activator	ns	1.02215
27	RNA	VIT_16s0098g01170	Arabidopsis thaliana homeobox 12 / transcription activator	-0.94903	ns
27	RNA	VIT_17s0000g03780	NIMIN-2 (NIM1-interacting 2)	0.629253	ns
27	RNA	VIT_17s0000g06920	Remorin family protein	ns	-0.808432
27	RNA	VIT_17s0000g09310	Arabidopsis thaliana NAC domain containing protein 61; transcription factor	ns	-0.648605
27	RNA	VIT_18s0001g03240	AP2 domain-containing transcription factor family protein	0.727798	0.85791
27	RNA	VIT_18s0001g05840	RNA recognition motif (RRM)-containing protein	0.964927	0.752405
27	RNA	VIT_18s0001g06430	AtHB6; transcription activator/ transcription	ns	-0.909143
27	RNA	VIT_19s0014g01210	Unknown protein	ns	-0.676439
27	RNA	VIT_19s0014g01780	BZIP61; DNA binding / transcription activator/ transcription factor	0.739108	ns
27	RNA	VIT_19s0090g00840	WRKY31; transcription factor	ns	0.897227
27	RNA	VIT_19s0090g01040	AGL36 (Agamous-like 36); transcription factor	ns	-0.882813
28	DNA	VIT_01s0010g00020	Methyladenine glycosylase family protein	0.743825	1.02335
28	DNA	VIT_01s0011g03670	ENDO 2 (endonuclease 2); T/G mismatch-specific endonuclease / nucleic acid binding / single-stranded DNA specific endodeoxyribonuclease	-0.917392	-0.769261
28	DNA	VIT_02s0025g01350	POLA3; DNA primase	-0.759138	-0.607268
28	DNA	VIT_05s0020g02290	Endonuclease / exonuclease / phosphatase family protein	0.748057	ns
28	DNA	VIT_07s0005g01060	Histone H1.2	-0.701446	ns
28	DNA	VIT_07s0005g01430	PRL (PROLIFERA); ATP binding / DNA binding / DNA-dependent ATPase / nucleoside-triphosphatase / nucleotide binding	-1.0304	-1.00242
28	DNA	VIT_09s0002g04450	Helicase-related	ns	-0.890709
28	DNA	VIT_12s0059g02510	Zinc ion binding	-0.8	ns
28	DNA	VIT_13s0073g00680	Endonuclease / exonuclease / phosphatase family protein	0.700818	ns
29	Protein	VIT_00s0187g00120	Cysteine protease inhibitor, putative / cystatin, putative	0.62785	ns
29	Protein	VIT_00s0265g00070	PHO2 (Phosphate 2); ubiquitin-protein ligase	-0.710688	ns
29	Protein	VIT_00s0323g00100	Beta-VPE (Beta vacuolar processing enzyme); cysteine-type endopeptidase	ns	-0.613921
29	Protein	VIT_00s2015g00020	F-box family protein (FBW2)	1.128	ns
29	Protein	VIT_00s2507g00010	F-box family protein (FBW2)	2.26392	0.814984
29	Protein	VIT_01s0010g02860	BCS1 (Cytochrome BC1 synthesis);ATPase / nucleoside-triphosphatase	ns	-0.90555
29	Protein	VIT_01s0011g02000	Scpl35 (Serine carboxypeptidase-like 35)	ns	0.712044
29	Protein	VIT_01s0011g03740	OVA9 (ovule abortion 9); glutamine-tRNA ligase	-0.695634	ns
29	Protein	VIT_01s0026g00290	RPL2; mitochondrial ribosomal protein L2	0.949118	0.880734
29	Protein	VIT_01s0137g00330	Cysteine proteinase, putative	ns	-0.932366
29	Protein	VIT_01s0150g00330	Armadillo / beta-catenin repeat family protein / U-box domain-containing protein	ns	0.794085
29	Protein	VIT_01s0150g00510	Protein phosphatase 2C-related	1.0605	1.18474
29	Protein	VIT_03s0088g00260	Scpl16 (Serine carboxypeptidase-like 16)	ns	0.912174
29	Protein	VIT_03s0091g01290	SCPL18 (Serine carboxypeptidase-like 18); serine-type carboxypeptidase	1.06916	1.09461
29	Protein	VIT_04s0043g00840	PUB9 (Plant U-BOX 9); ubiquitin-protein ligase	-0.719736	ns
29	Protein	VIT_05s0020g05000	Serine-type endopeptidase inhibitor	ns	1.46896
29	Protein	VIT_05s0077g01190	Mitochondrial import inner membrane translocase subunit Tim17/Tim22/Tim23 family protein	ns	-0.669691
29	Protein	VIT_06s0004g04130	Unknown protein	ns	0.693331
29	Protein	VIT_06s0004g06030	CRCK1 (Calmodulin-binding receptor-like cytoplasmic kinase 1); ATP binding / protein kinase / protein serine / threonine kinase	-0.650886	ns
29	Protein	VIT_06s0061g00710	Zinc finger (C3HC4-type RING finger) family protein	0.991249	0.871805
29	Protein	VIT_06s0080g00150	AIR3; Serine-type endopeptidase	ns	0.73556
29	Protein	VIT_06s0080g00260	NAD+ ADP-ribosyltransferase	ns	-0.712643
29	Protein	VIT_07s0104g00180	Extracellular dermal glycoprotein, putative / EDGP, putative	0.66521	ns
29	Protein	VIT_08s0007g00120	UBC13 (Ubiquitin-conjugating enzyme 13); ubiquitin-protein ligase	0.604197	ns
29	Protein	VIT_08s0007g02470	Aspartyl protease family protein	ns	0.68033
29	Protein	VIT_08s0040g01140	SCPL45 (Serine carboxypeptidase-like 45 precursor); serine-type carboxypeptidase	1.19328	ns
29	Protein	VIT_08s0058g00700	F-box family protein (FBL3)	ns	-0.645765
29	Protein	VIT_09s0002g09090	Protein kinase family protein	1.09895	ns
29	Protein	VIT_09s0054g00690	GAMMA-VPE (Gamma vacuolar processing enzyme); cysteine-type endopeptidase	ns	-1.66964
29	Protein	VIT_10s0003g01410	CIPK20 (CBL-interacting protein kinase 20); kinase/ protein serine / threonine kinase	0.708409	ns
29	Protein	VIT_10s0116g00560	Zinc finger (C3HC4-type RING finger) family protein / polyphenol oxidase	1.60904	2.19528
29	Protein	VIT_11s0016g03010	Peptidase M28 family protein	ns	0.62685
29	Protein	VIT_13s0019g01080	APK1B; ATP binding / protein kinase / protein serine / threonine kinase	0.862201	ns
29	Protein	VIT_13s0019g04550	protein kinase family protein	0.619782	ns
29	Protein	VIT_13s0019g05120	Cysteine-type endopeptidase / Cysteine proteinase 15A-like	ns	-0.752911
29	Protein	VIT_13s0047g00200	Serine-type endopeptidase / Xylem serine proteinase 1-like	ns	0.841524
29	Protein	VIT_14s0006g00180	Aspartyl protease family protein / Aspartic proteinase nepenthesin-2-like	-0.805521	ns
29	Protein	VIT_14s0060g02390	SRC2 (Soybean gene regulated by cold-2)	ns	-0.893708
29	Protein	VIT_14s0066g01410	CYP38 (cyclophilin 38); peptidyl-prolyl cis-trans isomerase	0.722025	0.87546
29	Protein	VIT_14s0108g00930	Unknown function	1.04304	ns
29	Protein	VIT_14s0219g00210	Ubiquitin family protein	-0.739113	ns
29	Protein	VIT_15s0046g02030	Protein kinase family protein	0.926386	0.9271
29	Protein	VIT_15s0046g02160	Peptidase family protein	0.638418	0.660187
29	Protein	VIT_16s0098g00940	30S ribosomal protein, putative	0.631836	0.639671
29	Protein	VIT_18s0001g00510	Serine-type endopeptidase	ns	0.706748
29	Protein	VIT_18s0041g00370	Cysteine protease inhibitor 1, putative / cystatin, putative	0.85317	ns
29	Protein	VIT_19s0085g01110	Aspartyl protease family protein	ns	1.19254
30	Signalling	VIT_00s0313g00050	RAB GDP-dissociation inhibitor	-0.741516	-0.900922
30	Signalling	VIT_00s1764g00020	Leucine-rich repeat transmembrane protein kinase, putative	0.644135	ns
30	Signalling	VIT_00s2317g00010	AtGDI2 (RAB GDP-dissociation inhibitor 2)	-0.70372	-0.91572
30	Signalling	VIT_01s0010g01390	Phototropic-responsive NPH3 family protein	0.680672	ns
30	Signalling	VIT_01s0011g04290	Receptor serine / threonine kinase, putative	0.651984	ns
30	Signalling	VIT_03s0038g00270	NPH3 (non-phototropic hypocotyl 3); protein binding / signal transducer	0.619182	ns
30	Signalling	VIT_03s0063g02020	Coenzyme binding	ns	0.643322
30	Signalling	VIT_04s0023g00830	CRT3 (Calreticulin 3); calcium ion binding / unfolded protein binding	0.626222	ns
30	Signalling	VIT_04s0043g00160	TMK1 (Transmembrane kinase 1); transmembrane receptor protein serine / threonine kinase	0.661538	0.84144
30	Signalling	VIT_05s0020g03980	IQD26 (IQ-domain 26); calmodulin binding	0.874493	0.64447
30	Signalling	VIT_05s0062g00780	Rho GDP-dissociation inhibitor family protein	0.796225	ns
30	Signalling	VIT_06s0004g06660	Phosphoinositide-specific phospholipase C family protein	0.671416	ns
30	Signalling	VIT_06s0009g00580	TMK1 (Transmembrane kinase 1); transmembrane receptor protein serine / threonine kinase	0.61059	ns
30	Signalling	VIT_07s0005g00870	EXL2 (Exordium-like 2)	-1.88164	ns
30	Signalling	VIT_10s0003g01860	Protein kinase family protein	ns	-0.696222
30	Signalling	VIT_10s0003g04490	Phototropic-responsive NPH3 family protein	0.610295	0.652462
30	Signalling	VIT_11s0016g02430	Protein kinase family protein	0.751983	ns
30	Signalling	VIT_11s0016g03540	PAP2 (Phytochrome-associated protein 2); transcription factor	ns	0.705678
30	Signalling	VIT_12s0059g02260	GLR5 (Glutamate receptor 5)	ns	0.610144
30	Signalling	VIT_14s0006g01400	Calmodulin-related protein, putative	-0.637521	ns
30	Signalling	VIT_14s0068g00050	RALFL32 (Ralf-like 32)	ns	0.952696
30	Signalling	VIT_14s0068g00070	FER (Feronia); protein kinase	ns	0.874548
30	Signalling	VIT_15s0046g00070	Calcium-binding protein, putative	0.725162	0.635675
30	Signalling	VIT_16s0022g01640	Serine / Threonine protein kinase, putative	0.866357	ns
30	Signalling	VIT_18s0001g14610	CLV1 (Clavata 1); kinase/ protein serine/threonine kinase	ns	-0.744238
30	Signalling	VIT_19s0014g04190	ARK3 (Arabidopsis thaliana receptor kinase 3); kinase / transmembrane receptor protein serine / threonine kinase	0.996244	ns
31	Cell	VIT_00s0357g00130	ANNAT1 (Annexin Arabidopsis thaliana 1); peroxidase / protein homodimerization	ns	-1.04861
31	Cell	VIT_00s1428g00020	ankyrin repeat family protein	-0.762723	ns
31	Cell	VIT_01s0026g00710	CYCD1;1 (Cyclin D1;1); cyclin-dependent protein kinase regulator	-0.73169	ns
31	Cell	VIT_01s0026g02070	Peptidyl-prolyl cis-trans isomerase cyclophilin-type family protein	ns	0.659133
31	Cell	VIT_08s0007g00040	Histone H4	ns	-0.614681
31	Cell	VIT_08s0040g00980	TUB6 (Beta-6 Tubulin)	ns	0.673921
31	Cell	VIT_11s0103g00530	ORP4B (OSBP(Oxysterol binding protein)-related protein 4B); oxysterol binding	-0.668627	ns
31	Cell	VIT_12s0028g00670	ATK2 (Arabidopsis thaliana kinesin 2); microtubule binding / microtubule motor	-1.2046	ns
31	Cell	VIT_13s0019g00780	Histone H4	ns	-0.604619
31	Cell	VIT_14s0060g00090	YKT61	-0.653738	ns
31	Cell	VIT_14s0060g01990	AtPP2-B15 (Phloem protein 2-B15); carbohydrate binding	1.28885	0.976792
31	Cell	VIT_14s0060g02000	AtPP2-B13 (Phloem protein 2-B13); carbohydrate binding	1.45133	1.17639
31	Cell	VIT_14s0060g02020	AtPP2-B15 (Phloem protein 2-B15); carbohydrate binding	1.11201	1.12898
31	Cell	VIT_18s0001g05530	ANNAT1 (Annexin Arabidopsis 1); ATP binding / calcium ion binding / calcium-dependent phospholipid binding / copper ion binding / peroxidase/ protein homodimerization	0.785641	0.610036
33	Development	VIT_01s0011g03550	CLE43	0.849444	ns
33	Development	VIT_02s0012g00940	Late embryogenesis abundant group 1 domain-containing protein / LEA group 1 domain-containing protein	ns	-0.658567
33	Development	VIT_04s0044g00310	Nodulin MtN21 family protein	1.01724	0.925956
33	Development	VIT_05s0077g01300	VEP1 (Vein patterning 1); binding / catalytic	-1.22056	-0.686389
33	Development	VIT_06s0004g00620	ACD1 (Accelerated cell death 1); iron-sulfur cluster binding / pheophorbide a oxygenase	0.632887	ns
33	Development	VIT_06s0004g03260	Cupin family protein	ns	-0.678448
33	Development	VIT_07s0005g00660	SAG21 (Senescence-associated gene 21)	0.777342	0.621836
33	Development	VIT_07s0005g03410	CRU3 (Cruciferin 3)	ns	1.02314
33	Development	VIT_07s0005g03420	CRU3 (Cruciferin 3)	ns	0.912044
33	Development	VIT_07s0005g04130	Acid phosphatase class B family protein	0.812198	0.807104
33	Development	VIT_07s0104g01340	nodulin MtN3 family protein	-0.909873	-0.921989
33	Development	VIT_07s0151g00840	Late embryogenesis abundant protein, putative / LEA protein, putative	ns	-0.820728
33	Development	VIT_08s0007g04240	Late embryogenesis abundant protein, putative / LEA protein, putative	ns	-0.712989
33	Development	VIT_08s0007g06420	Late embryogenesis abundant group 1 domain-containing protein / LEA group 1 domain-containing protein	ns	-0.678869
33	Development	VIT_08s0007g06440	Late embryogenesis abundant group 1 domain-containing protein / LEA group 1 domain-containing protein	ns	-0.621276
33	Development	VIT_08s0040g00800	Unknown protein	ns	0.741567
33	Development	VIT_09s0002g06070	Late embryogenesis abundant protein, putative / LEA protein, putative	ns	-0.63047
33	Development	VIT_11s0016g00690	Senescence-associated protein-related	0.698899	ns
33	Development	VIT_11s0052g00240	ACD11 (Accelerated cell death 11); sphingosine transmembrane transporter	0.844431	ns
33	Development	VIT_13s0158g00090	BPS1 (BYPASS 1)	0.827196	ns
33	Development	VIT_14s0030g01470	Late embryogenesis abundant protein, putative / LEA protein, putative	ns	-0.619322
33	Development	VIT_14s0066g01420	Nodulin MtN3 family protein	1.01546	ns
33	Development	VIT_14s0068g01490	ANAC083 (Arabidopsis NAC domain containing protein 83); transcription factor	0.927903	ns
33	Development	VIT_14s0068g01870	Nodulin family protein	0.646819	0.699115
33	Development	VIT_15s0021g00940	Senescence-associated protein-related	0.757164	ns
33	Development	VIT_15s0107g00550	Male sterility MS5 family protein	0.847127	ns
33	Development	VIT_17s0000g01160	Nodulin family protein	0.755005	ns
33	Development	VIT_18s0001g14800	Family II extracellular lipase 3 (EXL3)	-0.944057	ns
33	Development	VIT_19s0014g01220	DOG1 (Delay of germination 1)	ns	-0.717747
34	Transport	VIT_00s0181g00010	STP1 (Sugar transporter 1); carbohydrate transmembrane transporter/ sugar:hydrogen symporter	ns	0.619654
34	Transport	VIT_00s0259g00140	AtOPT3 (Oligopeptide transporter)	ns	0.839122
34	Transport	VIT_01s0011g00600	APE2 (Acclimation of photosynthesis to environment 2); antiporter / triose-phosphate transmembrane transporter	0.737532	ns
34	Transport	VIT_01s0011g01280	ZIP5; cation transmembrane transporter / metal ion transmembrane transporter	0.683654	ns
34	Transport	VIT_01s0011g03400	Proton-dependent oligopeptide transport (POT) family protein	ns	-0.633944
34	Transport	VIT_01s0026g00270	KUP6; potassium ion transmembrane transporter	0.673906	ns
34	Transport	VIT_01s0026g01570	ATNRT1:2 (Arabidopsis thaliana nitrate transporter 1:2); calcium ion binding / transporter	0.710993	0.921493
34	Transport	VIT_02s0025g00810	ATCHX18; monovalent cation:proton antiporter / sodium:hydrogen antiporter	-0.716326	ns
34	Transport	VIT_02s0025g00990	ATPase, coupled to transmembrane movement of substances / ABC transporter family	0.822457	1.12009
34	Transport	VIT_03s0017g01290	WBC11 (White-brown complex homolog protein 11); ATPase, coupled to transmembrane movement of substances / fatty acid transporter	-0.669407	ns
34	Transport	VIT_03s0017g02170	ZIP1 (Zinc transporter 1 precursor); zinc ion transmembrane transporter	0.603131	0.744103
34	Transport	VIT_03s0038g02140	Amino acid permease, putative	-0.80232	ns
34	Transport	VIT_03s0038g03950	Mitochondrial substrate carrier family protein	-0.845614	ns
34	Transport	VIT_03s0063g02250	AtPLT5 (Polyol transporter 5)	ns	-0.83641
34	Transport	VIT_05s0020g03140	MSS1; carbohydrate transmembrane transporter / hexose:hydrogen symporter / high-affinity hydrogen:glucose symporter / sugar:hydrogen symporter	0.641235	ns
34	Transport	VIT_05s0049g02240	AWPM-19-like membrane family protein	ns	-0.700428
34	Transport	VIT_05s0049g02310	Integral membrane transporter family protein	-0.910958	ns
34	Transport	VIT_06s0009g01140	Amino acid transporter family protein	-0.605231	ns
34	Transport	VIT_06s0061g00440	Heavy-metal-associated domain-containing protein	0.684278	ns
34	Transport	VIT_06s0061g00730	GAMMA-TIP (Gamma tonoplast intrinsic protein); water channel	1.32757	1.01497
34	Transport	VIT_07s0151g00340	SULTR3;1 (Sulfate transporter 3;1)	ns	1.07789
34	Transport	VIT_08s0007g02240	CAX3 (Cation exchanger 3); calcium:cation antiporter / calcium:hydrogen antiporter / cation:cation antiporter	0.731456	ns
34	Transport	VIT_08s0007g04780	GAMMA-TIP (Gamma tonoplast intrinsic protein); water channel	0.773112	0.717949
34	Transport	VIT_08s0007g06760	Cation efflux family protein / metal tolerance protein, putative (MTPc3)	0.664564	ns
34	Transport	VIT_10s0003g02540	PGP9 (P-glycoprotein 9); ATPase, coupled to transmembrane movement of substances	ns	-0.77607
34	Transport	VIT_10s0003g02620	AWPM-19-like membrane family protein	-0.666521	ns
34	Transport	VIT_10s0003g05480	SEC14 cytosolic factor family protein / phosphoglyceride transfer family protein	1.00255	1.49516
34	Transport	VIT_11s0016g04160	SULTR3;5 (Sulfate transporter 3;5); sulfate transmembrane transporter	0.710523	0.701641
34	Transport	VIT_13s0019g04220	Tryptophan / tyrosine permease family protein	-0.631866	ns
34	Transport	VIT_13s0019g04660	Amino acid transporter family protein	1.22227	1.13858
34	Transport	VIT_13s0067g02220	Amino acid transporter family protein	0.670249	ns
34	Transport	VIT_14s0030g00340	Sugar transporter family protein	ns	0.609162
34	Transport	VIT_14s0068g02190	CLC-B (Chloride channel B); anion channel / voltage-gated chloride channel	1.2371	0.894666
34	Transport	VIT_14s0108g00430	ABCB19; ATPase, coupled to transmembrane movement of substances / auxin efflux transmembrane transporter	ns	0.658937
34	Transport	VIT_14s0108g00630	Amino acid transporter family protein	1.29533	ns
34	Transport	VIT_15s0046g02420	PIP1A (Plasma membrane intrinsic protein 1A); water channel	0.688932	ns
34	Transport	VIT_16s0050g01620	ABC transporter family protein	0.739446	ns
34	Transport	VIT_18s0001g02120	NRAMP6; inorganic anion transmembrane transporter/ metal ion transmembrane transporter	ns	-0.733859
34	Transport	VIT_18s0001g04910	SULTR1;3; sulfate transmembrane transporter	0.645661	ns
34	Transport	VIT_18s0041g00590	Pproton-dependent oligopeptide transport (POT) family protein	ns	0.870095
34	Transport	VIT_19s0015g00860	OPT1 (Oligopeptide transporter 1); oligopeptide transporter	-1.12239	-0.967328
34	Transport	VIT_19s0090g01480	ATNHX3; sodium ion transmembrane transporter/ sodium:hydrogen antiporter	ns	-0.628295
35	Not assigned	VIT_00s0194g00180	Unknown protein	-1.0105	ns
35	Not assigned	VIT_00s0265g00090	Unknown protein	1.22379	1.1392
35	Not assigned	VIT_00s0333g00040	Unknown protein	0.726665	0.734988
35	Not assigned	VIT_00s0802g00020	Unknown protein	ns	-0.791959
35	Not assigned	VIT_01s0010g00940	Unknown protein	0.600413	ns
35	Not assigned	VIT_01s0011g05470	Unknown protein	ns	0.642225
35	Not assigned	VIT_01s0127g00540	DC1 domain-containing protein	1.19635	0.827812
35	Not assigned	VIT_01s0127g00560	DC1 domain-containing protein	1.05352	0.709203
35	Not assigned	VIT_01s0150g00270	Transferase	ns	0.660999
35	Not assigned	VIT_01s0150g00280	Unknown protein	0.731102	ns
35	Not assigned	VIT_02s0025g01470	Unknown protein	ns	0.622475
35	Not assigned	VIT_02s0025g02490	Unknown protein	1.11312	ns
35	Not assigned	VIT_02s0025g03230	Fringe-related protein	0.750615	ns
35	Not assigned	VIT_02s0025g03730	Unknown protein	0.739431	ns
35	Not assigned	VIT_02s0025g04200	Transmembrane protein, putative	0.602734	ns
35	Not assigned	VIT_02s0033g00010	Unknwon protein	0.737108	ns
35	Not assigned	VIT_02s0087g00380	Unknown protein	-1.2576	ns
35	Not assigned	VIT_03s0038g02330	SYTB	-0.831055	ns
35	Not assigned	VIT_03s0038g03220	LYM2 (LYSM domain GPI-anchored protein 2 precursor)	0.992535	ns
35	Not assigned	VIT_03s0038g03570	sks5 (SKU5 Similar 5); oxidoreductase	ns	0.634588
35	Not assigned	VIT_03s0063g02340	BURP domain-containing protein	0.928345	0.726815
35	Not assigned	VIT_03s0063g02360	Unknwon protein	1.19215	ns
35	Not assigned	VIT_03s0091g00500	Unknown protein	ns	-0.712999
35	Not assigned	VIT_04s0008g00030	Unknown protein	0.684551	ns
35	Not assigned	VIT_04s0008g04180	Transmembrane protein, putative	-0.976934	ns
35	Not assigned	VIT_04s0008g05010	Unknown protein	0.687595	ns
35	Not assigned	VIT_04s0008g06650	Unknown protein	ns	-0.662964
35	Not assigned	VIT_04s0008g06660	Unknown protein	ns	-0.739404
35	Not assigned	VIT_04s0023g01110	Unknown protein	1.07773	1.05233
35	Not assigned	VIT_04s0023g01150	Unknown protein	0.856126	0.697011
35	Not assigned	VIT_04s0023g01670	Unknown protein	ns	-0.657555
35	Not assigned	VIT_04s0044g01860	Auxin efflux carrier family protein	0.707411	ns
35	Not assigned	VIT_04s0079g00260	Unknown protein	0.648906	ns
35	Not assigned	VIT_05s0020g01080	Neurofilament protein-related	ns	0.609723
35	Not assigned	VIT_05s0020g02810	Unknown protein	0.726675	0.657655
35	Not assigned	VIT_05s0020g02920	Unknown protein	-1.22836	ns
35	Not assigned	VIT_05s0020g03650	Unknown protein	1.52204	ns
35	Not assigned	VIT_05s0049g00100	DNA-binding protein-related	-0.632604	ns
35	Not assigned	VIT_05s0062g00140	AtPRD1 (Arabidopsis thaliana putative recombination initiation Defect 1); protein binding / protein homodimerization	-0.917051	ns
35	Not assigned	VIT_05s0062g00810	Unknown protein	ns	-0.676926
35	Not assigned	VIT_05s0094g00930	Thioesterase family protein	ns	0.621814
35	Not assigned	VIT_06s0004g02560	Unknown protein	0.65204	0.732071
35	Not assigned	VIT_06s0004g04110	Unknown protein	0.736824	ns
35	Not assigned	VIT_06s0004g05650	Unknown protein	0.898891	ns
35	Not assigned	VIT_06s0004g05740	Unknown protein	0.758284	ns
35	Not assigned	VIT_06s0009g00310	Unknown protein	ns	-0.654607
35	Not assigned	VIT_06s0009g00450	Unknown protein	1.02007	ns
35	Not assigned	VIT_06s0009g00480	Unknwon protein	0.94146	ns
35	Not assigned	VIT_06s0061g00180	Unknown protein	-0.641633	ns
35	Not assigned	VIT_06s0061g01380	Unknown protein	1.0699	1.01331
35	Not assigned	VIT_07s0005g01140	Unknown protein	0.990298	0.803931
35	Not assigned	VIT_07s0005g02420	Hydrolase	ns	-0.665794
35	Not assigned	VIT_07s0005g06610	Unknown protein	ns	0.948412
35	Not assigned	VIT_07s0005g06620	Unknown protein	0.864181	0.863947
35	Not assigned	VIT_07s0141g00600	Unknown protein	0.643846	ns
35	Not assigned	VIT_08s0007g01360	Unknown protein	0.765708	ns
35	Not assigned	VIT_08s0007g02970	Unknown protein	0.802511	ns
35	Not assigned	VIT_08s0007g03110	Unknown protein	0.709465	0.66274
35	Not assigned	VIT_08s0007g04260	Unknown protein	ns	-0.697917
35	Not assigned	VIT_08s0007g05180	SigA-binding protein-related	0.862358	ns
35	Not assigned	VIT_08s0007g07480	Carbohydrate binding / catalytic	0.936048	ns
35	Not assigned	VIT_08s0040g00480	Unknwon protein	0.898564	ns
35	Not assigned	VIT_08s0040g01860	Unknown protein	0.943055	ns
35	Not assigned	VIT_09s0002g01520	Unknown protein	ns	-0.821712
35	Not assigned	VIT_09s0002g02230	Unknown protein	ns	0.674821
35	Not assigned	VIT_09s0002g02970	Unknown protein	ns	0.983209
35	Not assigned	VIT_09s0002g03460	Unknown protein	0.807329	ns
35	Not assigned	VIT_09s0002g04240	Unknown protein	1.12189	ns
35	Not assigned	VIT_09s0002g05660	Unknown protein	0.853688	0.644225
35	Not assigned	VIT_09s0002g06690	DNA binding / DNA-directed RNA polymerase	-0.608463	ns
35	Not assigned	VIT_09s0054g01750	Unknown protein	ns	-0.869317
35	Not assigned	VIT_10s0003g00020	Late embryogenesis abundant domain-containing protein / LEA domain-containing protein	ns	-0.720955
35	Not assigned	VIT_10s0003g01020	Unknown protein	-0.935611	ns
35	Not assigned	VIT_10s0003g01070	Unknwon protein	0.943475	ns
35	Not assigned	VIT_11s0016g02920	Unknown protein	ns	0.656432
35	Not assigned	VIT_11s0016g05460	Unknown protein	ns	0.625463
35	Not assigned	VIT_11s0016g05540	Copper ion binding / electron carrier	1.08241	ns
35	Not assigned	VIT_11s0016g05880	Unknown protein	ns	-0.682665
35	Not assigned	VIT_12s0028g03120	Unknown protein	1.08694	ns
35	Not assigned	VIT_12s0035g02080	Unknown protein	ns	0.831004
35	Not assigned	VIT_12s0059g00490	GRP3S (Glycine-rich protein 2 short isoform)	1.13874	ns
35	Not assigned	VIT_12s0059g02530	Fringe-related protein	-0.612638	ns
35	Not assigned	VIT_12s0134g00170	Unknown protein	ns	0.768345
35	Not assigned	VIT_12s0134g00560	Unknown protein	0.667851	ns
35	Not assigned	VIT_13s0019g02110	Fringe-related protein	ns	-0.672267
35	Not assigned	VIT_13s0019g03910	Unknown protein	-0.716935	ns
35	Not assigned	VIT_13s0064g00460	Unknown protein	0.732514	0.674156
35	Not assigned	VIT_13s0064g01080	Unknown protein	ns	0.718101
35	Not assigned	VIT_13s0064g01260	Leucine-rich repeat family protein	1.02261	ns
35	Not assigned	VIT_13s0067g02050	Unknown protein	1.05404	ns
35	Not assigned	VIT_13s0074g00110	Phosphorylase family protein	1.14728	0.834974
35	Not assigned	VIT_13s0106g00690	ZPR3 (Little zipper 3); protein binding	0.619097	ns
35	Not assigned	VIT_14s0060g00310	Unknown protein	ns	-0.794027
35	Not assigned	VIT_14s0060g00450	Haspin-related	-0.772168	ns
35	Not assigned	VIT_14s0060g00820	CRB (Chloroplast RNA binding)	ns	0.61374
35	Not assigned	VIT_14s0068g00510	Unknown protein	0.969178	0.846902
35	Not assigned	VIT_14s0068g01620	Unknown protein	1.30481	ns
35	Not assigned	VIT_14s0108g00990	Unknown protein	ns	-0.875749
35	Not assigned	VIT_15s0046g01320	Protein kinase family protein	-0.663788	ns
35	Not assigned	VIT_15s0048g00740	ZPR1 (Little zipper 1); protein binding	0.752507	ns
35	Not assigned	VIT_16s0013g02030	Unknown protein	ns	-0.652709
35	Not assigned	VIT_16s0050g02160	ATIM (Timeless)	-0.643142	ns
35	Not assigned	VIT_16s0050g02650	Unknown protein	ns	-0.961169
35	Not assigned	VIT_16s0098g00360	Unknown protein	-0.612112	ns
35	Not assigned	VIT_16s0098g01720	ABIL3 (ABL interactor-like protein 3)	0.721575	ns
35	Not assigned	VIT_16s0100g00700	Brother of FT and TFL1 protein (BFT)	-0.678091	-1.02634
35	Not assigned	VIT_16s0100g00740	Unknown protein	0.789036	ns
35	Not assigned	VIT_17s0000g00560	Integral membrane family protein	ns	0.770086
35	Not assigned	VIT_17s0000g06700	Proline-rich family protein	-0.890071	ns
35	Not assigned	VIT_18s0001g00470	sks5 (SKU5 Similar 5); oxidoreductase	ns	0.724605
35	Not assigned	VIT_18s0001g02100	Unknown protein	-0.673303	ns
35	Not assigned	VIT_18s0001g02840	Late embryogenesis abundant domain-containing protein / LEA domain-containing protein	ns	-0.617456
35	Not assigned	VIT_18s0001g05580	Unknown protein	-1.03102	ns
35	Not assigned	VIT_18s0001g08810	Unknwon protein	0.949995	ns
35	Not assigned	VIT_18s0001g08870	Unknown protein	0.796472	ns
35	Not assigned	VIT_18s0001g09010	Unknown protein	ns	-0.692262
35	Not assigned	VIT_18s0001g09450	Unknown protein	1.05808	0.731814
35	Not assigned	VIT_18s0001g11160	Unknown protein	-1.16148	ns
35	Not assigned	VIT_18s0001g11950	Unknown protein	-0.732179	ns
35	Not assigned	VIT_19s0014g00410	Unknown protein	-0.702261	ns
35	Not assigned	VIT_19s0014g00460	Unknown protein	1.34475	1.08767
35	Not assigned	VIT_19s0085g01170	Unknown protein	ns	-0.79319
35	Not assigned	VIT_19s0177g00340	Unknwon protein	0.800263	ns
