# Supplementary material for: Vine nitrogen status and volatile thiols and their precursors from plot to transcriptome level
Source: BMC Plant Biol. 2016 Aug 8;16:173. doi: 10.1186/s12870-016-0836-y (PMC4976470; doi:10.1186/s12870-016-0836-y)
Supplement: Additional file 2: — Genes differentially expressed in response to N at (v + 28) and (v + 35) in 2014. p value ≤ 0.05 and │LFC│ ≥ 0.6. C, control; ns, not significant. (XLSX 12 kb) [file 12870_2016_836_MOESM2_ESM.xlsx]

## Sheet: Feuil1
Additional file 2: Genes differentially expressed in response to N at (v+28) and (v+35) in 2014. p value ≤ 0.05 and │LFC│ ≥ 0.6. C, control; ns, not significant.
BinCode	BinName	V1_ID	Best identity description	LFC
				(v+28)	(v+35)
11	Lipid metabolism	VIT_00s0399g00020	LTP3 (Lipid transfer protein 3); lipid binding	-0.657992	ns
16	Secondary metabolism	VIT_18s0001g04780	TPS21 (Terpene synthase 21); (-)-E-beta-caryophyllene synthase / alpha-humulene synthase	ns	-0.783818
16	Secondary metabolism	VIT_18s0122g00370	TT10 (Transparent testa 10); copper ion binding / laccase	ns	0.629857
16	Secondary metabolism	VIT_19s0014g04930	TPS21 (Terpene synhase 21); (-)-E-beta-caryophyllene synthase / alpha-humulene synthase	-0.752844	-0.848702
20	Stress	VIT_02s0025g04230	AtOSM34 (Osmotin 34)	0.894264	ns
20	Stress	VIT_02s0025g04250	AtOSM34 (Osmotin 34)	1.43947	ns
20	Stress	VIT_02s0025g04270	AtOSM34 (Osmotin 34)	2.00933	1.94178
20	Stress	VIT_02s0025g04280	AtOSM34 (Osmotin 34)	0.99039	ns
20	Stress	VIT_03s0088g00710	ATPRB1	0.827623	ns
20	Stress	VIT_03s0088g00810	PR1 (Pathogenesis-related gene 1)	0.994958	1.38629
20	Stress	VIT_11s0016g05330	SPX2 (SPX Domain gene 2)	ns	0.910259
20	Stress	VIT_14s0066g01690	DOX1; lipoxygenase	ns	-1.00439
20	Stress	VIT_14s0081g00030	PR4 (Pathogenesis-related 4); chitin binding	0.693626	ns
20	Stress	VIT_15s0048g00190	SPX3 (SPX domain gene 3)	ns	0.737534
20	Stress	VIT_16s0050g02220	Acidic endochitinase (CHIB1)	1.12391	ns
26	Miscellaneous	VIT_02s0154g00300	Protease inhibitor / seed storage / lipid transfer protein (LTP) family protein	ns	0.829657
26	Miscellaneous	VIT_03s0017g02200	Lipid binding / structural constituent of cell wall	-1.7853	ns
26	Miscellaneous	VIT_04s0023g01480	YUC6 (YUCCA6); FAD binding / NADP or NADPH binding / flavin-containing monooxygenase / oxidoreductase	-0.720349	ns
26	Miscellaneous	VIT_07s0191g00050	Peroxidase 17 (PER17)	ns	-0.775171
26	Miscellaneous	VIT_08s0007g06040	BG1 (Beta-1,3-glucanase 1); catalytic / cation binding / hydrolase	0.611009	ns
26	Miscellaneous	VIT_08s0007g06060	BG3 (Beta-1,3-glucanase 3); cellulase / hydrolase	1.78957	1.14032
26	Miscellaneous	VIT_16s0100g00240	Glucose-methanol-choline (GMC) oxidoreductase family protein	ns	-0.937495
27	RNA	VIT_01s0011g03720	BEE1 (BR Enhanced Expression 1); transcription factor	-0.722145	ns
29	Protein	VIT_01s0150g00510	Protein phosphatase 2C-related	0.645038	0.837729
29	Protein	VIT_14s0066g01950	MMP (Matrix metalloproteinase); metalloendopeptidase / metalloendoproteinase-1 like	ns	-0.620128
29	Protein	VIT_14s0108g00930	Unknown protein	0.704851	ns
33	Development	VIT_02s0025g02080	Nodulin MtN3 family protein	0.651963	ns
34	Transport	VIT_01s0010g02440	AtMRP3; ATPase / chlorophyll catabolite transporter/ glutathione S-conjugate-exporting ATPase	1.08997	ns
34	Transport	VIT_14s0068g02190	CLC-B (Chloride-channel B); anion channel / voltage-gated chloride channel	0.905402	ns
34	Transport	VIT_18s0001g02140	NRAMP1 (Natural resistance-associated macrophage protein 1); inorganic anion transmembrane transporter / manganese ion transmembrane transporter / metal ion transmembrane transporter	ns	-0.948373
34	Transport	VIT_19s0085g00740	ZIP1 (Zinc transporter 1 precursor); zinc ion transmembrane transporter	0.919206	1.2418
35	Not assigned	VIT_00s0265g00090	Unknown protein	1.10109	1.12439
35	Not assigned	VIT_00s0337g00040	Unknown protein	ns	1.23848
35	Not assigned	VIT_01s0127g00540	DC1 domain-containing protein	ns	0.728321
35	Not assigned	VIT_04s0023g01110	Unknown protein	ns	0.712812
35	Not assigned	VIT_04s0023g01150	Unknown protein	0.63245	ns
35	Not assigned	VIT_09s0002g01310	Unknown protein	0.85785	ns
35	Not assigned	VIT_09s0002g01520	Unknown protein	-0.719257	-0.717166
