# Supplementary material for: Vine nitrogen status and volatile thiols and their precursors from plot to transcriptome level
Source: BMC Plant Biol. 2016 Aug 8;16:173. doi: 10.1186/s12870-016-0836-y (PMC4976470; doi:10.1186/s12870-016-0836-y)
Supplement: Additional file 3: — Genes differentially expressed in response to N at (v + 28) and (v + 35) in 2013 and 2014. p value ≤ 0.05 and │LFC│ ≥ 0.6. C, control; ns, not significant. (XLSX 10 kb) [file 12870_2016_836_MOESM3_ESM.xlsx]

## Sheet: Feuil1
Additional file 3: Genes differentially expressed in response to N at (v+28) and (v+35) in 2013 and 2014. p value ≤ 0.05 and │LFC│ ≥ 0.6. C, control; ns, not significant.
BinCode	BinName	V1_ID	Best identity description	LFC
				(v+28)	(v+35)
17	Hormone metabolism	VIT_04s0023g02280	BSMT1; S-adenosylmethionine-dependent methyltransferase	ns	1.12954
20	Stress	VIT_02s0025g04250	AtOSM34 (Osmotin 34)	1.25315	ns
20	Stress	VIT_03s0088g00810	PR1 (Pahogenesis-related gene 1)	1.97253	ns
20	Stress	VIT_14s0081g00030	PR4 (Pathogenesis-related 4); chitin binding	1.12478	ns
20	Stress	VIT_16s0050g02220	Acidic endochitinase (CHIB1)	1.2571	ns
26	Miscellaneous	VIT_04s0023g01480	YUC6 (YUCCA6); FAD binding / NADP or NADPH binding / flavin-containing monooxygenase / oxidoreductase	-1.3032	ns
26	Miscellaneous	VIT_08s0007g06040	BG1 (Beta-1,3-glucanase 1); catalytic/ cation binding / hydrolase	0.928582	ns
27	RNA	VIT_01s0011g03720	BEE1 (BR Enhanced Expression 1); transcription factor	-1.67676	ns
29	Protein	VIT_01s0150g00510	Protein phosphatase 2C-related	1.0605	1.18474
29	Protein	VIT_14s0108g00930	Unknown protein	1.04304	ns
34	Transport	VIT_14s0068g02190	CLC-B (Chloride channel B); anion channel / voltage-gated chloride channel	1.2371	ns
35	Not assigned	VIT_00s0265g00090	Unknown protein	1.22379	1.1392
35	Not assigned	VIT_01s0127g00540	DC1 domain-containing protein	ns	0.827812
35	Not assigned	VIT_04s0023g01110	Unknown protein	ns	1.05233
35	Not assigned	VIT_04s0023g01150	Unknown protein	0.856126	ns
35	Not assigned	VIT_09s0002g01520	Unknown protein	ns	-0.821712
